# Supplementary material for: PIM2-mediated phosphorylation of hexokinase 2 is critical for tumor growth and paclitaxel resistance in breast cancer
Source: Oncogene. 2018 Jul 9;37(45):5997–6009. doi: 10.1038/s41388-018-0386-x (PMC6224402; doi:10.1038/s41388-018-0386-x)
Supplement: Supplementary file 2 — Supplementary Table 1 [file 41388_2018_386_MOESM2_ESM.xlsx]

## Sheet: Sheet1
			Table 1. Analysis of correlation between PIM2 and pT473-HK2 protein levels and clinicopathological parameters of breast cancer patients
					PIM2 expression				pT473-HK2 expression
			Variable	n	Low	High	P-value	n	Low	High	P-value
			Age				0.735				0.643
			≤50y	18	6	12		18	7	11
			>50y	28	8	20		28	9	19
			Tumor size				0.002				0.013
			≤2 cm	20	11	9		20	11	9
			>2 cm	26	3	23		26	5	21
			TNM stage				0.001				0.008
			Ⅰ-Ⅱ	22	12	10		22	12	10
			Ⅲ-Ⅳ	24	2	22		24	4	20
			ER status				0.956				0.227
			＋	26	8	18		26	11	15
			－	20	6	14		20	5	15
			PR status				0.073				0.705
			＋	27	11	16		27	10	17
			－	19	3	16		19	6	13
			HER2				0.803				0.852
			＋	21	6	15		21	7	14
			－	25	8	17		25	9	16
